# Supplementary material for: Response of Controlled Cell Load Biofilms to Cold Atmospheric Plasma Jet: Evidence of Extracellular Matrix Contribution
Source: Life (Basel). 2021 Jul 15;11(7):694. doi: 10.3390/life11070694 (PMC8304013; doi:10.3390/life11070694)
Supplement: Supplementary file 1 [file life-11-00694-s001.zip]

Archive with 1 entries (1 files):
- life-1296339-supplementary.eps
